# Supplementary material for: Immunohistochemical Detection of the Presence of Vitamin D Receptor in Childhood Solid Tumors
Source: Cancers (Basel). 2022 Jul 6;14(14):3295. doi: 10.3390/cancers14143295 (PMC9313306; doi:10.3390/cancers14143295)
Supplement: Supplementary file 1 [file cancers-14-03295-s001.zip]

Archive with 1 entries (1 files):
- cancers-1684284-supplementary.xlsx
