# Supplementary material for: Immunohistochemical Detection of the Presence of Vitamin D Receptor in Childhood Solid Tumors
Source: Cancers (Basel). 2022 Jul 6;14(14):3295. doi: 10.3390/cancers14143295 (PMC9313306; doi:10.3390/cancers14143295)
Supplement: Supplementary file 1 [file cancers-14-03295-s001.zip › cancers-1684284-supplementary.xlsx]

## Sheet: Pathological examination
Serial number of the sample	Gender	Age (years)	Diagnosis	Outcome	VDR expression %
										Gender	n	%
1	M	2	GN	CR	0					M= Male	62	0.56
2	M	2	GN	CR	1					F= Female	48	0.44
3	F	2	NBL	CR	1
4	F	15	GN	CR	2
5	M	16	EWS	CR	0					Age	avarage	5.61818
6	M	7	EWS	CR	1						median	3.5
7	M	9	EWS	CR	0
8	M	9	EWS	CR	1
9	M	10	EWS	CR	0					Diagnosis
10	F	5	NBL	CR	1					GN= ganglioneuroma
11	M	3	NBL	CR	0					NBL= neuroblastoma
12	M	1	NBL	CR	0					EWS= Ewing-sarcoma
13	F	1	NBL	CR	0					WT= Wilms tumor
14	M	2	NBL	CR	0					MBL= medulloblastoma
15	M	3	NBL	CR	0					TGC= thyroid gland carcinoma
16	F	1	NBL	CR	0					HBL= hepatoblastoma
17	F	1	NBL	CR	0					TRM= teratoma
18	F	2	NBL	CR	0					EPM= ependymoma
19	M	2	NBL	CR	2					RRT= rhabdoid reanl tumor
20	M	1	NBL	CR	0					PNET= primitve neuroectodermal tumor
21	F	0	NBL	CR	0
22	F	2	NBL	CR	0
23	F	5	NBL	CR	0					Outcome
24	M	1	WT	CR	2					Favorable prognosis	CR= complete remission
25	M	2	WT	CR	1						PR= partial remision
26	F	2	WT	CR	1						SD= Stable disease
27	F	4	WT	CR	1					Unfavorable prognosis	PD= progressive disease
28	F	3	WT	CR	1						EX= exitus letalis
29	F	3	WT	CR	2
30	M	2	HBL	CR	3
31	M	1	HBL	CR	3					VDR expression
32	M	9	TGC	CR	3					VDR %	Non-significant	0	negative
33	F	6	TGC	CR	3							1	low (‹10%)
34	M	6	TGC	CR	3						Significant	2	intermediate (10-50%)
35	F	15	TGC	CR	3							3	high (50-100%)
36	F	17	TRM	CR	1
37	M	5	TRM	CR	2
38	F	2	EPM	CR	0
39	M	6	EPM	CR	0
40	M	3	EPM	CR	0
41	M	17	EPM	CR	0
42	M	5	EPM	CR	0
43	M	1	EPM	CR	0
44	M	2	EPM	CR	0
45	M	10	MBL	CR	0
46	F	3	MBL	CR	0
47	F	1	MBL	CR	1
48	F	2	PNET	CR	0
49	M	5	MBL	CR	1
50	F	3	MBL	CR	1
51	M	5	MBL	CR	0
52	F	1	MBL	CR	0
53	F	5	MBL	CR	0
54	M	12	MBL	CR	0
55	M	7	MBL	CR	1
56	M	15	MBL	CR	1
57	M	2	MBL	CR	2
58	F	4	MBL	CR	1
59	M	8	MBL	CR	0
60	F	9	MBL	CR	1
61	M	9	GN	CR	2
62	F	3	GN	CR	1
63	M	15	EWS	CR	0
64	F	3	EWS	CR	0
65	M	4	EWS	CR	2
66	F	2	NBL	CR	0
67	F	17	TGC	CR	3
68	F	4	RRT	CR	2
69	M	14	EPM	CR	0
70	M	3	EPM	CR	0
71	M	3	NBL	CR	1
72	F	6	NBL	CR	0
73	M	3	NBL	CR	0
74	F	2	NBL	CR	1
75	M	12	EWS	EX	0
76	F	6	NBL	EX	1
77	M	8	NBL	EX	1
78	M	12	NBL	EX	0
79	M	2	EPM	EX	0
80	F	2	EPM	EX	0
81	M	12	EPM	EX	0
82	M	4	EPM	EX	0
83	M	3	EPM	EX	0
84	M	3	EPM	EX	0
85	M	3	EPM	EX	0
86	F	4	PNET	EX	1
87	M	13	PNET	EX	0
88	M	0	PNET	EX	0
89	F	2	MBL	EX	0
90	M	11	MBL	EX	0
91	M	13	MBL	EX	1
92	F	3	MBL	EX	1
93	F	9	MBL	EX	1
94	F	15	GN	EX	1
95	M	11	EPM	EX	0
96	F	1	EPM	EX	1
97	M	3	EPM	EX	0
98	M	4	EPM	EX	0
99	F	4	NBL	EX	1
100	F	2	EPM	PD	0
101	M	2	NBL	PR	2
102	M	9	EPM	PR	0
103	F	8	EWS	SD	3
104	F	2	NBL	SD	0
105	F	3	NBL	SD	0
106	M	1	EPM	SD	1
107	M	15	EPM	SD	0
108	F	3	EPM	SD	0
109	M	13	MBL	SD	1
110	F	7	EPM	SD	1
111			EPM		0
112			EPM		0
113			EPM		1
114			EPM		2
115			EPM		2
116			EPM		0
117			EPM		0
118			MBL		0
119			PNET		1
120			PNET		0
121			PNET		0
122			PNET		0
123			PNET		2
124			PNET		2
125			PNET		2
126			PNET		2
127			MBL		3
128			MBL		0
129			MBL		2
130			MBL		1
131			MBL		0
132			MBL		0
133			MBL		2
134			MBL		0
135			MBL		2
136			MBL		1
137			MBL		0
138			MBL		1
139			MBL		0
140			MBL		0
141			MBL		0
142			MBL		1
143			MBL		0
144			MBL		0
145			MBL		1
146			MBL		1
147			MBL		1
148			MBL		0
149			MBL		1
150			MBL		0
151			MBL		1
152			MBL		1
153			MBL		1
154			MBL		0
155			MBL		0
156			MBL		1
157			MBL		1
158			MBL		0
159			MBL		1
160			MBL		1
161			MBL		0
162			MBL		0
163			MBL		0
164			MBL		1
165			MBL		1
166			MBL		1
167			MBL		2
168			MBL		0
169			MBL		1
170			MBL		1
171			MBL		1
172			MBL		1
173			EPM		0
174			EPM		0
175			EPM		0
176			EPM		0
177			WT		1
